# Supplementary material for: Escaping from Air Pollution: Exploring the Psychological Mechanism behind the Emergence of Internal Migration Intention among Urban Residents
Source: Int J Environ Res Public Health. 2022 Sep 27;19(19):12233. doi: 10.3390/ijerph191912233 (PMC9566140; doi:10.3390/ijerph191912233)
Supplement: Supplementary file 1 [file ijerph-19-12233-s001.zip]

Archive with 2 entries (2 files):
- Supplementary S1_Model comparison.pdf
- Supplementary S2_Models convergence diagnoses.pdf
